# Supplementary material for: Global Trends and Research Topics in Gastric Bypass Clinical Trials: A Bibliometric Analysis and Latent Dirichlet Allocation (LDA) Study
Source: Obes Surg. 2026 May 26;36(7):3660–74. doi: 10.1007/s11695-026-08750-x (PMC13323601; doi:10.1007/s11695-026-08750-x)
Supplement: Supplementary file 4 — (XLSX 41.2 KB) [file 11695_2026_8750_MOESM4_ESM.xlsx]

# -------------------------------------------------------------------
# PACKAGES
# -------------------------------------------------------------------

# Required packages
required_packages <- c(
  "readxl",     # read Excel files
  "writexl",    # export Excel files
  "dplyr",      # data manipulation
  "tidyr",      # data reshaping
  "stringr",    # text processing
  "ggplot2",    # visualization
  "Matrix",     # sparse matrices
  "stopwords",  # stopword lists
  "lda"         # LDA topic modeling
)

# Install missing packages
missing_packages <- setdiff(required_packages, rownames(installed.packages()))

if (length(missing_packages) > 0) {
  install.packages(missing_packages)
}

# Load packages
invisible(lapply(required_packages, library, character.only = TRUE))

#### To run the model, we recommend downloading Supplementary Material 2,
# renaming it to 'data', and then executing the scripts
data_file <- "data.xlsx"
text_columns <- c("abstract", "keywords", "TITLE")
year_column <- "year"

# Parameters ---------------------------------------------------------
k_grid <- 10:40
use_fixed_k <- FALSE

min_count <- 5
max_prop <- 0.35

n_iter_search <- 500
n_iter_final <- 1000

alpha <- 0.1
eta <- 0.1
seed <- 123

top_n_terms <- 10

# Helper functions ---------------------------------------------------

normalize_biomed_terms <- function(x) {
  x |>
    str_to_lower() |>
    str_replace_all("[-/]", " ") |>
    
    # Diabetes / glycemic terms
    str_replace_all(
      "\\b(diabetes mellitus type 2|type 2 diabetes mellitus|type ii diabetes|type 2 diabetes|t2dm|t2d)\\b",
      " type_2_diabetes "
    ) |>
    str_replace_all(
      "\\b(diabetes mellitus)\\b",
      " diabetes_mellitus "
    ) |>
    str_replace_all(
      "\\b(insulin dependent diabetes mellitus)\\b",
      " insulin_dependent_diabetes_mellitus "
    ) |>
    str_replace_all(
      "\\b(non insulin dependent diabetes mellitus)\\b",
      " non_insulin_dependent_diabetes_mellitus "
    ) |>
    str_replace_all(
      "\\b(glycated hemoglobin|glycosylated hemoglobin|hba1c|hba 1c|hb a1c)\\b",
      " hba1c "
    ) |>
    
    # Inflammation
    str_replace_all(
      "\\b(c reactive protein|c reactive proteins|c-reactive protein|crp|hs crp|hs-crp|hscrp)\\b",
      " c_reactive_protein "
    ) |>
    str_replace_all(
      "\\b(tumor necrosis factor alpha|tumour necrosis factor alpha|tnf alpha|tnf-alpha|tnfa)\\b",
      " tumor_necrosis_factor_alpha "
    ) |>
    str_replace_all(
      "\\b(interleukin 6|il 6|il-6)\\b",
      " interleukin_6 "
    ) |>
    
    # Bariatric procedures
    str_replace_all(
      "\\b(roux en y gastric bypass|roux y gastric bypass|roux-en-y gastric bypass|lrygb|rygb|roux-en-y)\\b",
      " roux_en_y_gastric_bypass "
    ) |>
    str_replace_all(
      "\\b(sleeve gastrectomy|laparoscopic sleeve gastrectomy|lsg|\\bsg\\b|vertical sleeve gastrectomy|vsg)\\b",
      " sleeve_gastrectomy "
    ) |>
    str_replace_all(
      "\\b(one anastomosis gastric bypass|mini gastric bypass|oagb|mgb)\\b",
      " one_anastomosis_gastric_bypass "
    ) |>
    str_replace_all(
      "\\b(laparoscopic adjustable gastric band|adjustable gastric band|lagb|gastric banding|adjustable gastric banding)\\b",
      " adjustable_gastric_banding "
    ) |>
    str_replace_all(
      "\\b(vertical banded gastroplasty|vbg)\\b",
      " vertical_banded_gastroplasty "
    ) |>
    str_replace_all(
      "\\b(biliopancreatic diversion with duodenal switch|duodenal switch|bpd ds|bpd-ds)\\b",
      " biliopancreatic_diversion_duodenal_switch "
    ) |>
    
    # TAP block / pain scales
    str_replace_all(
      "\\b(transversus abdominis plane block|tap block|transversus abdominis plane)\\b",
      " transversus_abdominis_plane_block "
    ) |>
    str_replace_all(
      "\\b(visual analogue scale|visual analog scale|vas)\\b",
      " visual_analog_scale "
    ) |>
    
    # Metabolic / endocrine
    str_replace_all(
      "\\b(insulin resistance)\\b",
      " insulin_resistance "
    ) |>
    str_replace_all(
      "\\b(insulin sensitivity)\\b",
      " insulin_sensitivity "
    ) |>
    str_replace_all(
      "\\b(beta cell)\\b",
      " beta_cell "
    ) |>
    str_replace_all(
      "\\b(c peptide)\\b",
      " c_peptide "
    ) |>
    str_replace_all(
      "\\b(homeostasis model assessment|homa ir|homa-ir)\\b",
      " homa_ir "
    ) |>
    str_replace_all(
      "\\b(glucagon like peptide 1|glucagon-like peptide 1|glp 1|glp-1)\\b",
      " glucagon_like_peptide_1 "
    ) |>
    str_replace_all(
      "\\b(peptide yy|pyy)\\b",
      " peptide_yy "
    ) |>
    
    # Body composition / imaging
    str_replace_all(
      "\\b(fat free mass)\\b",
      " fat_free_mass "
    ) |>
    str_replace_all(
      "\\b(fat mass)\\b",
      " fat_mass "
    ) |>
    str_replace_all(
      "\\b(energy expenditure)\\b",
      " energy_expenditure "
    ) |>
    str_replace_all(
      "\\b(resting energy expenditure|rest energy expenditure)\\b",
      " resting_energy_expenditure "
    ) |>
    str_replace_all(
      "\\b(bone mineral density)\\b",
      " bone_mineral_density "
    ) |>
    str_replace_all(
      "\\b(dual energy x ray absorptiometry|dual-energy x-ray absorptiometry|dexa|dxa)\\b",
      " dual_energy_xray_absorptiometry "
    ) |>
    str_replace_all(
      "\\b(body mass index|mass index bmi)\\b",
      " body_mass_index "
    ) |>
    
    # Clinical conditions
    str_replace_all(
      "\\b(obstructive sleep apnea)\\b",
      " obstructive_sleep_apnea "
    ) |>
    str_replace_all(
      "\\b(gastroesophageal reflux disease|gastro oesophageal reflux disease)\\b",
      " gastroesophageal_reflux_disease "
    ) |>
    str_replace_all(
      "\\b(metabolic syndrome)\\b",
      " metabolic_syndrome "
    ) |>
    str_replace_all(
      "\\b(nonalcoholic fatty liver disease|non alcoholic fatty liver disease|nafld)\\b",
      " nonalcoholic_fatty_liver_disease "
    ) |>
    
    # Additional standardizations
    str_replace_all(
      "\\b(quality of life)\\b",
      " quality_of_life "
    ) |>
    str_replace_all(
      "\\b(health related quality of life)\\b",
      " health_related_quality_of_life "
    ) |>
    str_replace_all(
      "\\b(physical activity)\\b",
      " physical_activity "
    ) |>
    str_replace_all(
      "\\b(weight loss)\\b",
      " weight_loss "
    ) |>
    str_replace_all(
      "\\b(weight regain)\\b",
      " weight_regain "
    ) |>
    str_replace_all(
      "\\b(weight gain)\\b",
      " weight_gain "
    ) |>
    str_replace_all(
      "\\b(adverse event|adverse events)\\b",
      " adverse_event "
    ) |>
    str_replace_all(
      "\\b(adverse effects)\\b",
      " adverse_effects "
    ) |>
    str_replace_all(
      "\\b(risk factor|risk factors)\\b",
      " risk_factor "
    ) |>
    str_replace_all(
      "\\b(long term)\\b",
      " long_term "
    ) |>
    str_replace_all(
      "\\b(short term)\\b",
      " short_term "
    ) |>
    str_replace_all(
      "\\b(small bowel)\\b",
      " small_bowel "
    ) |>
    str_replace_all(
      "\\b(internal hernia)\\b",
      " internal_hernia "
    ) |>
    str_replace_all(
      "\\b(abdominal pain)\\b",
      " abdominal_pain "
    ) |>
    str_replace_all(
      "\\b(gastrointestinal symptom|gastrointestinal symptoms)\\b",
      " gastrointestinal_symptom "
    ) |>
    str_replace_all(
      "\\b(bone turnover)\\b",
      " bone_turnover "
    ) |>
    str_replace_all(
      "\\b(parathyroid hormone)\\b",
      " parathyroid_hormone "
    ) |>
    str_replace_all(
      "\\b(case control studies|case control study)\\b",
      " case_control_study "
    ) |>
    str_replace_all(
      "\\b(cross over studies|cross over study|crossover studies|crossover study)\\b",
      " crossover_study "
    )
}

clean_text <- function(x) {
  terms_to_remove <- c(
    # Publisher / editorial / metadata noise
    "springer_science", "priority_journal", "science_business", "business_media",
    "clinicaltrials_gov", "clinicaltrials", "trial_registration", "registration_clinicaltrials",
    "nct_number", "gov_identifier", "identifier_nct", "registered_identifier",
    "editorial_board", "rights_reserved", "right_reserve",
    "elsevier_inc", "springer_nature", "media_llc", "llc_part",
    "publication_history", "graphical_abstract", "abstract_figure",
    "exclusive_licence", "available_see", "see_fulltext",
    "john_wiley", "wiley_son", "son_ltd", "lippincott", "wilkins",
    "et_al", "author_s", "article_body", "major_clinical", "center_dot",
    "inform_consent", "informed_consent", "unite_state", "new_york",
    "american_society", "society_for_bariatric", "society_for_metabolic",
    "metabolic_and_bariatric", "published", "findings", "interpretation",
    
    # Statistical / methodological noise
    "mean_sd", "ci_p", "vs_p", "statistically_significant", "two_group",
    "group_p", "group_n", "p_value", "p_conclusion", "statistical_analysis",
    "randomize_clinical", "randomize_trial", "prospective_study", "retrospective_study",
    "control_study", "clinical_study", "clinical_article", "trial_control",
    "study_design", "comparative_study", "cross_sectional", "standard_deviation",
    "randomized_controlled", "controlled_clinical", "placebo_group",
    "open_label", "double_blind", "single_blind", "blind_procedure", "blind_method",
    "pilot_study", "baseline_characteristic", "group_difference", "main_outcome",
    "primary_outcome", "secondary_outcome", "outcome_measure", "end_point",
    "design_set", "randomly_assign", "prospective_randomize", "nonrandomized_control",
    "control_group", "intervention_group", "treatment_group",
    "confidence_interval", "odd_ratio", "odds_ratio", "regression_analysis",
    "interval_ci", "respectively_p", "non_inferiority", "within_day", "hr_ci",
    "analysis_of_variance", "statistical_significance", "t_test", "chi_square",
    "interquartile_range", "median_interquartile_range", "median_interquartile",
    "case_control_studies", "crossover_procedure", "cross_over_studies",
    
    # Sample / demographic noise
    "mean_age", "age_year", "year_mean", "sd_age", "mean_body", "mean_bmi",
    "middle_age", "male_middle", "human_male", "woman_mean", "type_female",
    "female_follow", "female_gastric", "young_adult", "male_middle_aged",
    "middle_aged_obesity", "aged_obesity", "aged_obesity_morbid",
    "studies_female", "female_gastrectomy", "male_obesity_morbid",
    "gastric_bypass_humans",
    
    # Measurement / units / numeric formatting noise
    "mg_dl", "mmol_l", "ng_ml", "pg_ml", "nmol_l", "ml_p", "ml_min",
    "mu_g", "bmi_kg", "month_p", "m_2", "35_kg_m", "5_kg_m2",
    "0_001", "0_002", "0_07", "1_1", "1_2", "1_3", "1_7", "2_0", "2_1", "2_4", "17_1",
    
    # Postoperative timing boilerplate
    "postoperative_period", "postoperative_day", "post_operatively",
    "post_operative", "month_post", "year_post", "time_point",
    
    # Residual artifacts / generic narrative terms
    "versus_p", "hospital_method", "much_patient", "patient_undergo",
    "group_vs", "method_female", "journal_randomize", "procedure_drug",
    "one_patient", "group_compare", "group_receive", "total_weight",
    "obesity_roux", "good_medical", "background_roux", "step_take",
    "receive_either", "objectively_measure", "numerical_datum",
    "statistic_numerical", "medical_center", "pilot_project",
    "os_mrs", "sr_lrygb", "dis_c", "surgery_p", "contribute",
    "relevance", "importance", "participants", "interventions", "objective",
    "objectives", "setting_and_participants", "setting", "measures",
    "intention", "similar", "may", "following",
    "one", "two", "however", "observed", "included", "aim", "reported",
    "completed", "assessment", "associated", "lower", "higher",
    "underwent", "procedures"
  )
  
  make_flexible_pattern <- function(term) {
    parts <- unlist(strsplit(term, "_", fixed = TRUE))
    paste(parts, collapse = "[[:space:]_-]+")
  }
  
  flexible_terms <- vapply(
    terms_to_remove,
    make_flexible_pattern,
    FUN.VALUE = character(1)
  )
  
  noise_pattern <- paste0("\\b(", paste(flexible_terms, collapse = "|"), ")\\b")
  
  x |>
    normalize_biomed_terms() |>
    str_replace_all(noise_pattern, " ") |>
    str_replace_all("[^a-z0-9_\\s]", " ") |>
    str_replace_all("\\b[0-9]+_[0-9]+\\b", " ") |>
    str_replace_all("\\b[0-9]+\\b", " ") |>
    str_replace_all("\\s+", " ") |>
    str_trim()
}

# ---------------------------------------------------------
# Does not generate automatic n-grams
# Uses only already-cleaned tokens, including protected compounds
# ---------------------------------------------------------
tokenize_terms <- function(texts, stop_words) {
  token_list <- strsplit(texts, "\\s+")
  
  lapply(token_list, function(tokens) {
    tokens <- tokens[tokens != ""]
    
    if (length(tokens) == 0) {
      return(character(0))
    }
    
    tokens <- tokens[
      !tokens %in% stop_words &
        nchar(tokens) > 2 &
        !str_detect(tokens, "^[0-9]+$") &
        !str_detect(tokens, "^[0-9_]+$")
    ]
    
    # Remove typical surgical fragments that may appear when a compound escapes
    tokens <- tokens[
      !tokens %in% c(
        "roux_en", "en_y", "roux_y", "y_gastric", "en_y_gastric",
        "gastrectomy_gastric", "bypass_humans", "humans_obesity_morbid",
        "relat", "obes", "surg", "dis"
      )
    ]
    
    # Remove redundant tokens such as x_x
    tokens <- tokens[!str_detect(tokens, "(.+)_\\1")]
    
    unique(tokens)
  })
}

filter_vocabulary <- function(token_list, min_count = 5, max_prop = 0.35) {
  all_tokens <- unlist(token_list)
  
  if (length(all_tokens) == 0) {
    return(token_list)
  }
  
  frequency_table <- table(all_tokens)
  
  doc_term_list <- lapply(seq_along(token_list), function(i) {
    unique_tokens <- unique(token_list[[i]])
    
    if (length(unique_tokens) == 0) {
      return(NULL)
    }
    
    data.frame(
      doc = i,
      term = unique_tokens,
      stringsAsFactors = FALSE
    )
  })
  
  doc_term_df <- bind_rows(doc_term_list)
  
  if (nrow(doc_term_df) == 0) {
    return(token_list)
  }
  
  document_frequency <- table(doc_term_df$term)
  
  n_docs <- length(token_list)
  max_doc_count <- max_prop * n_docs
  
  kept_terms <- names(frequency_table)[
    frequency_table >= min_count &
      names(frequency_table) %in% names(document_frequency[document_frequency <= max_doc_count])
  ]
  
  # Remove overly generic terms
  kept_terms <- kept_terms[
    !str_detect(
      kept_terms,
      "^(increased|increase|decreased|decrease|effect|effects|changes|levels|years|months|number|total|using|performed|well|also|found|five|can|used)$"
    )
  ]
  
  # Remove very long or artificial terms
  kept_terms <- kept_terms[str_count(kept_terms, "_") <= 3]
  kept_terms <- kept_terms[!str_detect(kept_terms, "(.+)_\\1")]
  
  lapply(token_list, function(x) x[x %in% kept_terms])
}

build_lda_corpus <- function(token_list) {
  texts <- vapply(
    token_list,
    function(x) paste(x, collapse = " "),
    FUN.VALUE = character(1)
  )
  
  non_empty_index <- nchar(texts) > 0
  texts <- texts[non_empty_index]
  
  corpus <- lexicalize(texts)
  
  list(
    texts = texts,
    non_empty_index = non_empty_index,
    documents = corpus$documents,
    vocab = corpus$vocab
  )
}

create_binary_dtm <- function(documents, vocab) {
  n_docs <- length(documents)
  vocab_size <- length(vocab)
  
  i <- rep(seq_len(n_docs), times = sapply(documents, length))
  j <- unlist(documents) + 1L
  x <- rep(1L, length(j))
  
  sparseMatrix(
    i = i,
    j = j,
    x = x,
    dims = c(n_docs, vocab_size),
    dimnames = list(NULL, vocab)
  )
}

run_lda <- function(documents, vocab, k, num_iter, alpha, eta, seed) {
  set.seed(seed)
  
  lda.collapsed.gibbs.sampler(
    documents = documents,
    K = k,
    vocab = vocab,
    num.iterations = num_iter,
    alpha = alpha,
    eta = eta
  )
}

extract_phi <- function(model) {
  model$topics / rowSums(model$topics)
}

extract_theta <- function(model, expected_n_docs) {
  theta <- as.matrix(model$document_sums)
  
  if (nrow(theta) == expected_n_docs) {
    theta <- theta
  } else if (ncol(theta) == expected_n_docs) {
    theta <- t(theta)
  } else {
    stop(
      paste0(
        "Could not adjust theta orientation. Found dimension: ",
        paste(dim(theta), collapse = " x "),
        ". Expected number of documents: ",
        expected_n_docs
      )
    )
  }
  
  theta <- theta / rowSums(theta)
  colnames(theta) <- paste0("topic_", seq_len(ncol(theta)))
  theta
}

get_top_words <- function(phi, vocab, n_top = 10) {
  lapply(seq_len(nrow(phi)), function(k) {
    top_index <- order(phi[k, ], decreasing = TRUE)[seq_len(n_top)]
    vocab[top_index]
  })
}

evaluate_k_by_coherence <- function(
    documents,
    vocab,
    dtm,
    k_grid,
    num_iter,
    alpha,
    eta,
    seed
) {
  results <- vector("list", length(k_grid))
  
  for (index in seq_along(k_grid)) {
    k <- k_grid[index]
    message("Running LDA for K = ", k)
    
    model <- run_lda(
      documents = documents,
      vocab = vocab,
      k = k,
      num_iter = num_iter,
      alpha = alpha,
      eta = eta,
      seed = seed
    )
    
    phi <- extract_phi(model)
    topic_coherence <- CalcProbCoherence(phi, dtm)
    mean_coherence <- mean(topic_coherence)
    
    results[[index]] <- data.frame(
      k = k,
      coherence = mean_coherence
    )
  }
  
  bind_rows(results) |>
    arrange(desc(coherence))
}

build_topic_time_trend <- function(theta, years) {
  theta_df <- as.data.frame(theta)
  
  bind_cols(
    year = years,
    theta_df
  ) |>
    group_by(year) |>
    summarise(
      across(starts_with("topic_"), mean),
      .groups = "drop"
    ) |>
    arrange(year)
}

run_topic_regression <- function(topic_year) {
  topic_columns <- setdiff(names(topic_year), "year")
  
  results <- lapply(topic_columns, function(topic) {
    model <- lm(reformulate("year", response = topic), data = topic_year)
    model_summary <- summary(model)
    
    data.frame(
      topic = topic,
      slope = coef(model)[["year"]],
      p_value = model_summary$coefficients["year", "Pr(>|t|)"],
      stringsAsFactors = FALSE
    )
  })
  
  bind_rows(results) |>
    mutate(
      trend = case_when(
        p_value < 0.01 & slope > 0 ~ "rising",
        p_value < 0.01 & slope < 0 ~ "declining",
        TRUE ~ "stable"
      )
    ) |>
    arrange(topic)
}

analyze_model_k <- function(
    k,
    documents,
    vocab,
    years,
    num_iter,
    alpha,
    eta,
    seed,
    n_top = 10
) {
  model <- run_lda(
    documents = documents,
    vocab = vocab,
    k = k,
    num_iter = num_iter,
    alpha = alpha,
    eta = eta,
    seed = seed
  )
  
  phi <- extract_phi(model)
  theta <- extract_theta(model, expected_n_docs = length(years))
  
  if (nrow(theta) != length(years)) {
    stop(
      paste0(
        "Mismatch between theta and years: ",
        "nrow(theta) = ", nrow(theta),
        ", length(years) = ", length(years)
      )
    )
  }
  
  topic_year <- build_topic_time_trend(theta, years)
  regression <- run_topic_regression(topic_year)
  top_words <- get_top_words(phi, vocab, n_top = n_top)
  
  list(
    k = k,
    model = model,
    phi = phi,
    theta = theta,
    topic_year = topic_year,
    regression = regression,
    top_words = top_words
  )
}

plot_coherence <- function(coherence_df, best_k) {
  ggplot(coherence_df, aes(x = k, y = coherence)) +
    geom_line(linewidth = 0.8) +
    geom_point(size = 1.8) +
    geom_vline(xintercept = best_k, color = "red", linetype = 2) +
    labs(
      title = "Topic number selection based on coherence",
      x = "Number of topics (K)",
      y = "Mean coherence"
    ) +
    theme_minimal(base_size = 12)
}

plot_topic_trends <- function(topic_year) {
  topic_year |>
    pivot_longer(
      cols = -year,
      names_to = "topic",
      values_to = "intensity"
    ) |>
    ggplot(aes(x = year, y = intensity)) +
    geom_line(color = "steelblue", linewidth = 0.7) +
    facet_wrap(~ topic, scales = "free_y", ncol = 4) +
    labs(
      title = "Temporal topic trends",
      x = "Year",
      y = "Average topic proportion"
    ) +
    theme_minimal(base_size = 12)
}

# Data reading and preprocessing -------------------------------------

data <- read_excel(data_file)

input_data <- data |>
  transmute(
    text = paste(
      as.character(.data[[text_columns[1]]]),
      as.character(.data[[text_columns[2]]]),
      as.character(.data[[text_columns[3]]]),
      sep = " "
    ),
    year = as.numeric(.data[[year_column]])
  ) |>
  mutate(
    text = gsub("\\bNA\\b", " ", text),
    text = gsub("\\s+", " ", text),
    text = trimws(text)
  ) |>
  filter(!is.na(text), text != "", !is.na(year))

clean_texts <- clean_text(input_data$text)

# Stopwords ----------------------------------------------------------

stop_words <- c(
  stopwords("en"),
  "springer", "elsevier", "llc", "nature", "media", "clinical",
  "article", "study", "studies", "research", "business", "author", "journal",
  "abstract", "figure", "copyright", "reserved", "license", "licence",
  "publisher", "hospital", "university", "method", "methods",
  "result", "results", "conclusion", "conclusions", "outcome", "outcomes",
  "group", "patient", "patients", "trial", "randomized", "randomised",
  "prospective", "retrospective", "controlled", "label",
  "assign", "assigned", "design", "baseline", "characteristic",
  "versus", "main", "primary", "secondary", "significant", "difference",
  "mean", "sd", "confidence", "interval", "regression", "respectively",
  "noninferiority", "inferiority", "postoperative", "post", "pre",
  "year", "years", "month", "months", "day", "days", "human", "adult",
  "women", "woman", "man", "men", "blood", "level", "levels", "surgery",
  "undergo", "undergoing", "receive", "received", "either", "follow",
  "sample", "samples", "time", "point", "age", "body",
  "kg", "mg", "ml", "dl", "mmol", "nmol", "ng", "pg", "mu",
  "et", "al", "vs", "ci", "hr", "or", "n", "p",
  "may", "using", "similar", "following", "number", "numbers",
  "effect", "effects", "change", "changes", "increased", "decreased",
  "total", "findings", "published", "relevance", "importance",
  "objective", "objectives", "participants", "interventions", "setting",
  "analysis", "data", "statistical", "significance", "median", "range",
  "case", "control", "registered", "identifier", "gov",
  "one", "two", "however", "observed", "included", "aim", "reported",
  "completed", "assessment", "associated", "lower", "higher",
  "underwent", "procedure", "procedures", "performed", "well",
  "also", "found", "five", "can", "used"
)

# Tokenization without automatic n-grams -----------------------------

token_list <- tokenize_terms(
  texts = clean_texts,
  stop_words = stop_words
)

token_list <- filter_vocabulary(
  token_list = token_list,
  min_count = min_count,
  max_prop = max_prop
)

# Build LDA corpus ---------------------------------------------------

lda_corpus <- build_lda_corpus(token_list)

documents <- lda_corpus$documents
vocab <- lda_corpus$vocab
non_empty_index <- lda_corpus$non_empty_index
years <- input_data$year[non_empty_index]

cat("Number of valid documents:", length(documents), "\n")
cat("Final vocabulary size:", length(vocab), "\n")

# DTM for coherence --------------------------------------------------

dtm <- create_binary_dtm(documents, vocab)

# Best K search or fixed K -------------------------------------------
library(textmineR)

if (use_fixed_k) {
  selected_k <- k_fixed
  cat("Using fixed K:", selected_k, "\n")
} else {
  coherence_df <- evaluate_k_by_coherence(
    documents = documents,
    vocab = vocab,
    dtm = dtm,
    k_grid = k_grid,
    num_iter = n_iter_search,
    alpha = alpha,
    eta = eta,
    seed = seed
  )
  
  selected_k <- coherence_df$k[1]
  
  cat("Best K found by coherence:", selected_k, "\n")
  
  coherence_plot <- plot_coherence(
    coherence_df = coherence_df |> arrange(k),
    best_k = selected_k
  )
  
  print(coherence_plot)
}

# Final model --------------------------------------------------------

final_result <- analyze_model_k(
  k = selected_k,
  documents = documents,
  vocab = vocab,
  years = years,
  num_iter = n_iter_final,
  alpha = alpha,
  eta = eta,
  seed = seed,
  n_top = top_n_terms
)

cat("\n=== Top 10 terms per topic ===\n\n")

for (i in seq_along(final_result$top_words)) {
  cat(
    paste0(
      "Topic ", i, ": ",
      paste(final_result$top_words[[i]], collapse = ", "),
      "\n"
    )
  )
}

# Plot temporal trends -----------------------------------------------

trend_plot <- plot_topic_trends(final_result$topic_year)
print(trend_plot)

# Export results -----------------------------------------------------

top_terms_df <- bind_rows(
  lapply(seq_along(final_result$top_words), function(i) {
    data.frame(
      topic = paste0("Topic ", i),
      rank = seq_along(final_result$top_words[[i]]),
      term = final_result$top_words[[i]],
      stringsAsFactors = FALSE
    )
  })
)

output_file <- if (use_fixed_k) {
  paste0("lda_k_", selected_k, "_results_clean.xlsx")
} else {
  "lda_best_k_results_clean.xlsx"
}

export_list <- list(
  topic_trend = final_result$topic_year,
  regression = final_result$regression,
  top_terms = top_terms_df
)

if (!use_fixed_k) {
  export_list$coherence_grid <- coherence_df
}

write_xlsx(export_list, output_file)

cat("\nResults saved to:", output_file, "\n")

################# model k = 25 ######################################
# Final model with fixed K = 25 -------------------------------------

final_result <- analyze_model_k(
  k = 25,
  documents = documents,
  vocab = vocab,
  years = years,
  num_iter = n_iter_final,
  alpha = alpha,
  eta = eta,
  seed = seed,
  n_top = top_n_terms
)

cat("\n=== Top 10 terms per topic in the model with K = 25 ===\n\n")

for (i in seq_along(final_result$top_words)) {
  cat(
    paste0(
      "Topic ", i, ": ",
      paste(final_result$top_words[[i]], collapse = ", "),
      "\n"
    )
  )
}

# Plot temporal trends -----------------------------------------------

trend_plot <- plot_topic_trends(final_result$topic_year)
print(trend_plot)

# Export results -----------------------------------------------------

top_terms_df <- bind_rows(
  lapply(seq_along(final_result$top_words), function(i) {
    data.frame(
      topic = paste0("Topic ", i),
      rank = seq_along(final_result$top_words[[i]]),
      term = final_result$top_words[[i]],
      stringsAsFactors = FALSE
    )
  })
)

write_xlsx(
  list(
    topic_trend_k_25 = final_result$topic_year,
    regression_k_25 = final_result$regression,
    top_terms_k_25 = top_terms_df
  ),
  "lda_k_25_results.xlsx"
)

# -------------------------------------------------------------------
# TABLES FOR THE FINAL MODEL
# -------------------------------------------------------------------

target_result <- final_result

final_topic_year <- target_result$topic_year
final_regression <- target_result$regression

n_topics <- length(target_result$top_words)

# -------------------------------------------------------------------
# PREPARE DATA FOR TREND PLOT
# -------------------------------------------------------------------

final_topic_long <- final_topic_year |>
  tidyr::pivot_longer(
    cols = -year,
    names_to = "topic",
    values_to = "prop"
  ) |>
  dplyr::left_join(
    final_regression |>
      dplyr::select(topic, trend),
    by = "topic"
  ) |>
  dplyr::mutate(
    topic_id = as.integer(gsub("topic_", "", topic)),
    label = factor(
      paste("Topic", topic_id),
      levels = paste("Topic", seq_len(n_topics))
    )
  ) |>
  dplyr::arrange(topic_id, year)

# -------------------------------------------------------------------
# TABLES FOR THE FINAL MODEL
# -------------------------------------------------------------------

target_result <- final_result

final_topic_year <- target_result$topic_year
final_regression <- target_result$regression
n_topics <- length(target_result$top_words)

# -------------------------------------------------------------------
# PREPARE DATA FOR TREND PLOT
# -------------------------------------------------------------------

final_topic_long <- final_topic_year |>
  tidyr::pivot_longer(
    cols = -year,
    names_to = "topic",
    values_to = "prop"
  ) |>
  dplyr::left_join(
    final_regression |>
      dplyr::select(topic, trend),
    by = "topic"
  ) |>
  dplyr::mutate(
    topic_id = as.integer(gsub("topic_", "", topic)),
    label = factor(
      paste("Topic", topic_id),
      levels = paste("Topic", seq_len(n_topics))
    )
  ) |>
  dplyr::arrange(topic_id, year)

# -------------------------------------------------------------------
# PLOT TEMPORAL TRENDS OF THE FINAL MODEL TOPICS
# -------------------------------------------------------------------

final_plot <- ggplot2::ggplot(
  final_topic_long,
  ggplot2::aes(x = year, y = prop, color = trend)
) +
  ggplot2::geom_line(linewidth = 0.7) +
  ggplot2::facet_wrap(
    ~label,
    ncol = if (n_topics > 30) 6 else 4,
    scales = "free_y"
  ) +
  ggplot2::scale_color_manual(
    values = c(
      rising = "red",
      declining = "blue",
      stable = "black"
    )
  ) +
  ggplot2::labs(
    title = paste("Temporal trends of the", n_topics, "topics"),
    x = "Year",
    y = "Average topic proportion",
    color = "Trend status"
  ) +
  ggplot2::theme_minimal(
    base_size = if (n_topics > 30) 9 else 11
  ) +
  ggplot2::theme(
    strip.text = ggplot2::element_text(face = "bold", size = 8),
    panel.grid.minor = ggplot2::element_blank(),
    legend.position = "bottom"
  )

print(final_plot)

# -------------------------------------------------------------------
# ABSOLUTE FREQUENCY OF TOPICS (Dominant topic per document)
# -------------------------------------------------------------------

dominant_topic_final <- apply(target_result$theta, 1, which.max)

final_topic_frequency_df <- tibble::tibble(
  topic_id = dominant_topic_final
) |>
  dplyr::count(topic_id, name = "frequency") |>
  dplyr::mutate(
    topic = paste0("topic_", topic_id),
    percentage = (frequency / sum(frequency)) * 100
  ) |>
  dplyr::arrange(dplyr::desc(frequency)) |>
  dplyr::select(topic, frequency, percentage)

print(final_topic_frequency_df)
View(final_topic_frequency_df)

# -------------------------------------------------------------------
# 1. DEFINE ALL 25 TOPIC LABELS
# -------------------------------------------------------------------

topic_labels_25 <- c(
  "Postprandial Incretin Response, Glycemic Regul.",
  "Glycemic Control and Type 2 Diabetes Remission",
  "Postoperative Pain Management, Laparoscopic Recovery",
  "Thromboembolism Prophylaxis:Efficacy,Safety,Dosing",
  "Physical Activity and Health Outcomes",
  "Cardiometabolic Risk Factors and Metabolic Profile",
  "Health-Related Quality of Life and Eating Behavior Assessment",
  "Dietary Patterns and Nutritional Intake",
  "Amino Acid and Protein Metabolism with Metabolic Regulation",
  "Drug administration and pharmacokinetics",
  "Preoperative predictive factors",
  "Clinical Comparison, Outcome Evaluation",
  "Inflammation and Adipose Tissue Biomarkers",
  "Comparison of Surgical Techniques:Clinical Outcomes",
  "Surgical vs Medical Treatment for DM2",
  "Nutritional Deficiencies and Bone Metabolism",
  "Respiratory Aspects",
  "Glucose–Insulin Metabolism in Type 2 Diabetes",
  "Biliopancreatic diversion and intestinal limb configuration",
  "Cardiovascular Disease and Risk Reduction",
  "Surgical Complications and Operative Outcomes",
  "Clinical Risk Factors in Surgical Patients",
  "Hepatic steatosis and intestinal microbiota",
  "Endoscopic management of weight regain",
  "Clinical Evidence and Trial-Based Comparisons in Sleeve Gastrectomy"
)

# -------------------------------------------------------------------
# 2. REGRESSION RESULTS FOR K = 25
# -------------------------------------------------------------------

final_regression <- data.frame(
  topic = c(
    "topic_1", "topic_2", "topic_3", "topic_4", "topic_5",
    "topic_6", "topic_7", "topic_8", "topic_9", "topic_10",
    "topic_11", "topic_12", "topic_13", "topic_14", "topic_15",
    "topic_16", "topic_17", "topic_18", "topic_19", "topic_20",
    "topic_21", "topic_22", "topic_23", "topic_24", "topic_25"
  ),
  slope = c(
    0.002350103, 0.001958321, -0.001466267, -0.001240861, 0.002177956,
    0.000948758, 0.002088590, 0.001322958, 0.000792395, 0.001166973,
    0.001149282, -0.000815979, -0.000314490, 0.000948345, 0.003206535,
    0.000416413, -0.005901179, 0.001314020, -0.000385466, -0.000511285,
    -0.011215315, 0.000904872, 0.001446078, -0.000815986, 0.000475227
  ),
  p_value = c(
    0.0006408800, 0.0000862492, 0.1986829910, 0.1228015260, 0.0008027120,
    0.0125343620, 0.0003859130, 0.0242401200, 0.0782338880, 0.0421216620,
    0.0024465300, 0.2159329200, 0.6844483290, 0.3308371830, 0.000000151873,
    0.6230610480, 0.0013782280, 0.2583339260, 0.2538461610, 0.3098347960,
    0.0000281444, 0.0984722700, 0.0001022310, 0.1854673600, 0.3388247670
  )
) |>
  dplyr::mutate(
    trend = dplyr::case_when(
      p_value < 0.01 & slope > 0 ~ "rising",
      p_value < 0.01 & slope < 0 ~ "declining",
      TRUE ~ "stable"
    )
  )

# -------------------------------------------------------------------
# 3. FORMAT NUMBERS WITH 8 DECIMALS AND DOT
# -------------------------------------------------------------------

format_decimal_dot <- function(x, digits = 8) {
  formatC(x, format = "f", digits = digits)
}

# -------------------------------------------------------------------
# 4. PREPARE DATA FOR PLOTTING
# Assumes final_topic_year contains the K = 25 topic-year results
# -------------------------------------------------------------------

topic_long_25 <- final_topic_year |>
  tidyr::pivot_longer(
    cols = -year,
    names_to = "topic",
    values_to = "prop"
  ) |>
  dplyr::left_join(
    final_regression |>
      dplyr::select(topic, trend, slope, p_value),
    by = "topic"
  ) |>
  dplyr::mutate(
    topic_id = as.integer(gsub("topic_", "", topic)),
    topic_name = topic_labels_25[topic_id],
    slope_label = format_decimal_dot(slope, 8),
    p_label = format_decimal_dot(p_value, 8)
  ) |>
  dplyr::arrange(topic_id, year)

year_breaks <- seq(
  from = floor(min(topic_long_25$year, na.rm = TRUE)),
  to = ceiling(max(topic_long_25$year, na.rm = TRUE)),
  by = 2
)

# -------------------------------------------------------------------
# 5. DEFINE THE PLOTTING FUNCTION
# -------------------------------------------------------------------

create_trend_plot <- function(data, start_id, end_id) {
  topics_without_size_increase <- c(
    "Health-Related Quality of Life and Eating Behavior Assessment",
    "Clinical Evidence and Trial-Based Comparisons in Sleeve Gastrectomy"
  )
  
  subset_data <- data |>
    dplyr::filter(topic_id >= start_id, topic_id <= end_id)
  
  panel_order <- subset_data |>
    dplyr::distinct(topic_id, topic_name, trend, slope, p_value) |>
    dplyr::arrange(topic_id) |>
    dplyr::mutate(
      panel_id = dplyr::row_number(),
      panel_f = factor(panel_id, levels = panel_id),
      slope_label = format_decimal_dot(slope, 8),
      p_label = format_decimal_dot(p_value, 8),
      topic_header = paste0("Topic ", topic_id),
      topic_name_clean = topic_name,
      stats_text = paste0(
        "Slope = ", slope_label,
        "   |   P-value = ", p_label
      ),
      topic_size = dplyr::if_else(
        topic_name_clean %in% topics_without_size_increase,
        4.1,
        4.6
      ),
      header_size = dplyr::if_else(
        topic_name_clean %in% topics_without_size_increase,
        4.1,
        4.6
      )
    )
  
  subset_data <- subset_data |>
    dplyr::left_join(
      panel_order |>
        dplyr::select(topic_id, panel_f),
      by = "topic_id"
    ) |>
    dplyr::mutate(
      panel_f = factor(panel_f, levels = levels(panel_order$panel_f))
    )
  
  label_data <- panel_order |>
    dplyr::mutate(
      panel_f = factor(panel_f, levels = levels(subset_data$panel_f)),
      x_text = 0.02,
      x_line_start = 0.02,
      x_line_end = 1.30,
      y_header = 0.86,
      y_name = 0.56,
      y_stats = 0.26,
      y_line = 0.08
    )
  
  text_plot <- ggplot2::ggplot(label_data) +
    ggplot2::geom_text(
      ggplot2::aes(
        x = x_text,
        y = y_header,
        label = topic_header,
        size = header_size
      ),
      hjust = 0,
      fontface = "bold",
      color = "black",
      show.legend = FALSE
    ) +
    ggplot2::geom_text(
      ggplot2::aes(
        x = x_text,
        y = y_name,
        label = topic_name_clean,
        size = topic_size
      ),
      hjust = 0,
      fontface = "bold",
      color = "black",
      show.legend = FALSE
    ) +
    ggplot2::geom_text(
      ggplot2::aes(
        x = x_text,
        y = y_stats,
        label = stats_text,
        color = trend
      ),
      hjust = 0,
      size = 4.2,
      fontface = "bold",
      show.legend = FALSE
    ) +
    ggplot2::geom_segment(
      ggplot2::aes(
        x = x_line_start,
        xend = x_line_end,
        y = y_line,
        yend = y_line,
        color = trend
      ),
      linewidth = 1.1,
      show.legend = FALSE
    ) +
    ggplot2::facet_grid(
      rows = ggplot2::vars(panel_f)
    ) +
    ggplot2::scale_size_identity() +
    ggplot2::scale_color_manual(
      values = c(
        rising = "#D73027",
        declining = "#2C7BB6",
        stable = "#222222"
      )
    ) +
    ggplot2::scale_x_continuous(
      limits = c(0, 1.34),
      expand = c(0, 0)
    ) +
    ggplot2::scale_y_continuous(
      limits = c(0, 1),
      expand = c(0, 0)
    ) +
    ggplot2::coord_cartesian(clip = "off") +
    ggplot2::theme_void(base_size = 12) +
    ggplot2::theme(
      strip.text.y = ggplot2::element_blank(),
      strip.background = ggplot2::element_blank(),
      panel.spacing.y = grid::unit(1.15, "lines"),
      plot.margin = ggplot2::margin(
        t = 14,
        r = 10,
        b = 14,
        l = 12
      )
    )
  
  trend_plot <- ggplot2::ggplot(
    subset_data,
    ggplot2::aes(x = year, y = prop, color = trend)
  ) +
    ggplot2::geom_line(linewidth = 1.3) +
    ggplot2::facet_grid(
      rows = ggplot2::vars(panel_f),
      scales = "free_y"
    ) +
    ggplot2::scale_color_manual(
      values = c(
        rising = "#D73027",
        declining = "#2C7BB6",
        stable = "#222222"
      )
    ) +
    ggplot2::scale_y_continuous(
      breaks = scales::pretty_breaks(n = 3),
      labels = scales::label_percent(accuracy = 1),
      expand = ggplot2::expansion(mult = c(0.06, 0.10)),
      guide = ggplot2::guide_axis(check.overlap = TRUE)
    ) +
    ggplot2::scale_x_continuous(
      breaks = year_breaks,
      expand = ggplot2::expansion(mult = c(0.01, 0.02))
    ) +
    ggplot2::labs(
      x = "Year",
      y = "Average topic proportion"
    ) +
    ggplot2::theme_minimal(base_size = 13) +
    ggplot2::theme(
      legend.position = "none",
      strip.text.y = ggplot2::element_blank(),
      strip.background = ggplot2::element_blank(),
      panel.grid = ggplot2::element_blank(),
      panel.background = ggplot2::element_rect(
        fill = "white",
        colour = NA
      ),
      plot.background = ggplot2::element_rect(
        fill = "white",
        colour = NA
      ),
      axis.text.x = ggplot2::element_text(
        angle = 90,
        vjust = 0.5,
        size = 10,
        color = "black"
      ),
      axis.text.y = ggplot2::element_text(
        size = 10,
        color = "black"
      ),
      axis.title.x = ggplot2::element_text(
        face = "bold",
        size = 12,
        color = "black"
      ),
      axis.title.y = ggplot2::element_text(
        face = "bold",
        size = 12,
        color = "black"
      ),
      panel.spacing.y = grid::unit(1.15, "lines"),
      plot.margin = ggplot2::margin(
        t = 14,
        r = 16,
        b = 14,
        l = 4
      )
    )
  
  patchwork::wrap_plots(
    text_plot,
    trend_plot,
    ncol = 2,
    widths = c(6.6, 4.4)
  )
}

# -------------------------------------------------------------------
# 6. GENERATE THE 4 PLOT OBJECTS
# -------------------------------------------------------------------

plot_part1 <- create_trend_plot(topic_long_25, 1, 7)
plot_part2 <- create_trend_plot(topic_long_25, 8, 13)
plot_part3 <- create_trend_plot(topic_long_25, 14, 19)
plot_part4 <- create_trend_plot(topic_long_25, 20, 25)

# -------------------------------------------------------------------
# 7. DISPLAY THE PLOTS
# -------------------------------------------------------------------

print(plot_part1)
print(plot_part2)
print(plot_part3)
print(plot_part4)
