# Supplementary material for: Global Trends and Research Topics in Gastric Bypass Clinical Trials: A Bibliometric Analysis and Latent Dirichlet Allocation (LDA) Study
Source: Obes Surg. 2026 May 26;36(7):3660–74. doi: 10.1007/s11695-026-08750-x (PMC13323601; doi:10.1007/s11695-026-08750-x)
Supplement: Supplementary file 5 — (XLSX 21.8 KB) [file 11695_2026_8750_MOESM5_ESM.xlsx]

## Sheet: top_terms_k_25
topic	rank	term
Topic 1	1	glucagon_like_peptide_1
Topic 1	2	postprandial
Topic 1	3	glucose
Topic 1	4	meal
Topic 1	5	hormone
Topic 1	6	test
Topic 1	7	hormones
Topic 1	8	responses
Topic 1	9	plasma
Topic 1	10	gut
Topic 2	1	insulin
Topic 2	2	diabetes_mellitus
Topic 2	3	dependent
Topic 2	4	non
Topic 2	5	type_2_diabetes
Topic 2	6	type
Topic 2	7	diabetes
Topic 2	8	hba1c
Topic 2	9	hemoglobin
Topic 2	10	remission
Topic 3	1	pain
Topic 3	2	laparoscopic
Topic 3	3	recovery
Topic 3	4	analgesia
Topic 3	5	nausea
Topic 3	6	opioid
Topic 3	7	morphine
Topic 3	8	scores
Topic 3	9	stay
Topic 3	10	analgesic
Topic 4	1	efficacy
Topic 4	2	risk
Topic 4	3	safety
Topic 4	4	dose
Topic 4	5	sleeve_gastrectomy
Topic 4	6	daily
Topic 4	7	prophylaxis
Topic 4	8	prevention
Topic 4	9	thromboembolism
Topic 4	10	second
Topic 5	1	exercise
Topic 5	2	physical_activity
Topic 5	3	physical
Topic 5	4	composition
Topic 5	5	intervention
Topic 5	6	health
Topic 5	7	training
Topic 5	8	test
Topic 5	9	program
Topic 5	10	mass
Topic 6	1	cholesterol
Topic 6	2	high
Topic 6	3	lipoprotein
Topic 6	4	density
Topic 6	5	glucose
Topic 6	6	low
Topic 6	7	circumference
Topic 6	8	waist
Topic 6	9	triacylglycerol
Topic 6	10	metabolic
Topic 7	1	quality_of_life
Topic 7	2	questionnaire
Topic 7	3	health
Topic 7	4	related
Topic 7	5	symptoms
Topic 7	6	score
Topic 7	7	eating
Topic 7	8	behavior
Topic 7	9	self
Topic 7	10	scale
Topic 8	1	diet
Topic 8	2	intake
Topic 8	3	low
Topic 8	4	energy
Topic 8	5	calorie
Topic 8	6	dietary
Topic 8	7	caloric
Topic 8	8	composition
Topic 8	9	fat
Topic 8	10	measured
Topic 9	1	acids
Topic 9	2	metabolism
Topic 9	3	plasma
Topic 9	4	acid
Topic 9	5	metabolic
Topic 9	6	mass
Topic 9	7	protein
Topic 9	8	expression
Topic 9	9	regulation
Topic 9	10	metabolites
Topic 10	1	drug
Topic 10	2	plasma
Topic 10	3	dose
Topic 10	4	concentration
Topic 10	5	oral
Topic 10	6	area
Topic 10	7	administration
Topic 10	8	curve
Topic 10	9	maximum
Topic 10	10	single
Topic 11	1	predictors
Topic 11	2	preoperative
Topic 11	3	predictive
Topic 11	4	predictor
Topic 11	5	value
Topic 11	6	high
Topic 11	7	predicted
Topic 11	8	center
Topic 11	9	cohort
Topic 11	10	presence
Topic 12	1	six
Topic 12	2	differences
Topic 12	3	based
Topic 12	4	evaluated
Topic 12	5	use
Topic 12	6	morbidly
Topic 12	7	assessed
Topic 12	8	reduced
Topic 12	9	values
Topic 12	10	purpose
Topic 13	1	c_reactive_protein
Topic 13	2	adipose
Topic 13	3	roux
Topic 13	4	anastomosis
Topic 13	5	inflammation
Topic 13	6	bmi
Topic 13	7	factor
Topic 13	8	tissue
Topic 13	9	protein
Topic 13	10	inflammatory
Topic 14	1	excess
Topic 14	2	sleeve_gastrectomy
Topic 14	3	rouxeny
Topic 14	4	bmi
Topic 14	5	laparoscopic
Topic 14	6	comorbidities
Topic 14	7	complications
Topic 14	8	mass
Topic 14	9	long_term
Topic 14	10	percentage
Topic 15	1	type_2_diabetes
Topic 15	2	medical
Topic 15	3	therapy
Topic 15	4	remission
Topic 15	5	greater
Topic 15	6	bmi
Topic 15	7	intervention
Topic 15	8	surgical
Topic 15	9	sleeve_gastrectomy
Topic 15	10	risk
Topic 16	1	vitamin
Topic 16	2	supplementation
Topic 16	3	calcium
Topic 16	4	deficiency
Topic 16	5	bone
Topic 16	6	serum
Topic 16	7	deficiencies
Topic 16	8	supplements
Topic 16	9	nutritional
Topic 16	10	parathyroid_hormone
Topic 17	1	pressure
Topic 17	2	laparoscopic
Topic 17	3	volume
Topic 17	4	randomly
Topic 17	5	preoperative
Topic 17	6	function
Topic 17	7	recorded
Topic 17	8	pulmonary
Topic 17	9	respiratory
Topic 17	10	positive
Topic 18	1	glucose
Topic 18	2	insulin_sensitivity
Topic 18	3	insulin
Topic 18	4	insulin_resistance
Topic 18	5	metabolism
Topic 18	6	type_2_diabetes
Topic 18	7	tolerance
Topic 18	8	function
Topic 18	9	reduction
Topic 18	10	fasting
Topic 19	1	biliopancreatic
Topic 19	2	limb
Topic 19	3	standard
Topic 19	4	diversion
Topic 19	5	biliopancreatic_diversion_duodenal_switch
Topic 19	6	alimentary
Topic 19	7	common
Topic 19	8	long
Topic 19	9	nutritional
Topic 19	10	roux
Topic 20	1	disease
Topic 20	2	reduction
Topic 20	3	cardiovascular
Topic 20	4	heart
Topic 20	5	hypertension
Topic 20	6	pressure
Topic 20	7	therapy
Topic 20	8	function
Topic 20	9	sleep
Topic 20	10	morbidly
Topic 21	1	complications
Topic 21	2	laparoscopic
Topic 21	3	surgical
Topic 21	4	operative
Topic 21	5	laparoscopy
Topic 21	6	operation
Topic 21	7	stay
Topic 21	8	duration
Topic 21	9	stomach
Topic 21	10	complication
Topic 22	1	multicenter
Topic 22	2	risk
Topic 22	3	surgical
Topic 22	4	cohort
Topic 22	5	care
Topic 22	6	adjustable_gastric_banding
Topic 22	7	sex
Topic 22	8	risk_factor
Topic 22	9	mass
Topic 22	10	matched
Topic 23	1	imaging
Topic 23	2	liver
Topic 23	3	fatty
Topic 23	4	resonance
Topic 23	5	microbiota
Topic 23	6	magnetic
Topic 23	7	function
Topic 23	8	showed
Topic 23	9	intestine
Topic 23	10	gut
Topic 24	1	endoscopic
Topic 24	2	endoscopy
Topic 24	3	pouch
Topic 24	4	safety
Topic 24	5	weight_regain
Topic 24	6	stomach
Topic 24	7	gastrointestinal
Topic 24	8	treated
Topic 24	9	tract
Topic 24	10	anastomosis
Topic 25	1	sleeve_gastrectomy
Topic 25	2	differences
Topic 25	3	trials
Topic 25	4	assess
Topic 25	5	future
Topic 25	6	three
Topic 25	7	aimed
Topic 25	8	among
Topic 25	9	regarding
Topic 25	10	evidence

## Sheet: regression_k25
topic	slope	p_value	trend
topic_1	0.0023501	0.00064088	rising
topic_10	0.00116697	0.0421217	stable
topic_11	0.00114928	0.00244653	rising
topic_12	-0.000815979	0.215933	stable
topic_13	-0.00031449	0.684448	stable
topic_14	0.000948345	0.330837	stable
topic_15	0.00320653	1.51873e-07	rising
topic_16	0.000416413	0.623061	stable
topic_17	-0.00590118	0.00137823	declining
topic_18	0.00131402	0.258334	stable
topic_19	-0.000385466	0.253846	stable
topic_2	0.00195832	8.62492e-05	rising
topic_20	-0.000511285	0.309835	stable
topic_21	-0.0112153	2.81444e-05	declining
topic_22	0.000904872	0.0984723	stable
topic_23	0.00144608	0.000102231	rising
topic_24	-0.000815986	0.185467	stable
topic_25	0.000475227	0.338825	stable
topic_3	-0.00146627	0.198683	stable
topic_4	-0.00124086	0.122802	stable
topic_5	0.00217796	0.000802712	rising
topic_6	0.000948758	0.0125344	stable
topic_7	0.00208859	0.000385913	rising
topic_8	0.00132296	0.0242401	stable
topic_9	0.000792395	0.0782339	stable

## Sheet: coherence
k	coherence
38	0.200279
13	0.19751
25	0.195543
19	0.195192
33	0.182937
26	0.181574
32	0.179253
31	0.175109
23	0.173944
35	0.173314
28	0.17314
40	0.170519
11	0.169283
30	0.168047
39	0.167812
29	0.166594
21	0.166258
14	0.164368
17	0.163356
24	0.160064
20	0.158531
15	0.15595
12	0.154978
37	0.154361
10	0.153421
34	0.152531
36	0.151186
22	0.151133
16	0.150971
27	0.150256
18	0.148436

## Sheet: README
Supplementary Material 5 – Coherence, regression results, and top terms
This supplementary file presents the quantitative results supporting topic model selection, including coherence measures, regression results, and the top terms for each topic. The sheet “coherence” contains the mean probabilistic coherence values calculated for all tested LDA models (K = 10 to 40). These values were used to compare model performance and support the selection of the final number o…
